# Supplementary material for: A Flow Cytometry-Based Examination of the Mouse White Blood Cell Differential in the Context of Age and Sex
Source: Cells. 2024 Sep 20;13(18):1583. doi: 10.3390/cells13181583 (PMC11430320; doi:10.3390/cells13181583)
Supplement: Supplementary file 1 [file cells-13-01583-s001.zip]

Archive with 1 entries (1 files):
- cells-3160792-supplementary.pdf
